# Supplementary material for: Significance of intra-operative blood pressure data resolution: A retrospective, observational study
Source: F1000Res. 2018 Mar 5;7:275. [Version 1] doi: 10.12688/f1000research.13810.1 (PMC6008844; doi:10.12688/f1000research.13810.1)
Supplement: Variables collected throughout this study for the 193 participants [file f1000research-7-15012-s0000.tgz]

Archive with 1 entries (1 files):
- c7fed3e4-db16-416a-83f2-574f8a5d9ce0_Dataset_1_new.xlsx
