# Supplementary material for: Significance of intra-operative blood pressure data resolution: A retrospective, observational study
Source: F1000Res. 2018 Mar 5;7:275. [Version 1] doi: 10.12688/f1000research.13810.1 (PMC6008844; doi:10.12688/f1000research.13810.1)
Supplement: Variables collected throughout this study for the 193 participants [file f1000research-7-15012-s0000.tgz › c7fed3e4-db16-416a-83f2-574f8a5d9ce0_Dataset_1_new.xlsx]

## Sheet: 95-135 mm Hg
Patient ID	Totaltime Beat-by-beat	Total time AIMS	Time above range Beat-by-beat	Fraction above range BBB	Time above range AIMS	Fraction above range AIMS	Time below range Beat-by-beat	Fraction below range BBB	Time below range AIMS	Fraction below range AIMS	Total time outside range Beat-by-beat	Fraction outside range BBB	Total time outside rangeAIMS	Fraction outside range AIMS	Time inside range Beat-by-beat	Time inside range AIMS	Fraction above range BBB	Fraction above range AIMS	Fraction below range BBB	Fraction below range AIMS	Fraction outside range BBB	Fraction outside range AIMS	AUC above range Beat-by-beat	AUC above range AIMS	AUC below range Beat-by-beat	AUC below range AIMS	AUC outside range Beat-by-beat	AUC outside range AIMS	Hypertension	ChronicLungDisease	CHF	Cerebrovascular_Disease	PreviousMI	Diabetes	RFDyslipidemia	Smoking	PreOpMedBetaBlockers	PreOpMedACE_ARBInhibitors	Gender F =1	Age	Category	CABG and/or Valve	STS_RiskAlgorithm	STS_Pred_RenalFail	STS_Pred_MorbMort	Cross_Clamp_Time
1	166.466	178.25	20.7265	0.124509	19.25	0.107994	55.2892	0.332135	63	0.353436	76.0157	0.456645	82.25	0.461431	90.4501	96	0.124509	0.107994	0.332135	0.353436	0.456645	0.461431	283.011	263.75	606.477	834.25	889.488	1098	1	No	1	0	0	1	0	0	1	0	0	50	Valve	1	0.00974	0.0237	0.09587	83
2	210.037	178	7.72373	0.0367733	4.75	0.0266854	44.8859	0.213705	43.25	0.242978	52.6096	0.250478	48	0.269663	157.427	130	0.0367733	0.0266854	0.213705	0.242978	0.250478	0.269663	46.0996	33.25	354.801	429.5	400.901	462.75	1	No	0	0	1	0	0	0	1	0	0	67	CAB	1	0.00472	0.01038	0.05894	67
3	231.911	245.25	4.19613	0.0180937	3.75	0.0152905	73.4833	0.31686	77	0.313965	77.6795	0.334954	80.75	0.329256	154.231	164.5	0.0180937	0.0152905	0.31686	0.313965	0.334954	0.329256	33.316	28.75	700.586	928.75	733.901	957.5	1	Mild	0	0	0	0	1	1	1	0	1	71	CAB	1	0.01898	0.01625	0.14552	83
4	108.004	227.5	2.97	0.027499	6.25	0.0274725	13.326	0.123384	46.75	0.205495	16.296	0.150883	53	0.232967	91.708	174.5	0.027499	0.0274725	0.123384	0.205495	0.150883	0.232967	31.4166	87.5	104.886	834	136.303	921.5	0	No	0	0	0	0	0	0	0	0	0	51	Valve	1	0.00388	0.00832	0.05985	51
5	269.112	313.25	18.8499	0.0700448	19	0.0606544	31.3732	0.116581	59	0.188348	50.2231	0.186625	78	0.249002	218.889	235.25	0.0700448	0.0606544	0.116581	0.188348	0.186625	0.249002	337.458	378.5	209.026	891	546.484	1269.5	1	No	0	0	0	0	1	0	1	0	0	69	CAB	1	0.00632	0.01087	0.0734	63
6	194.163	208.75	28.1937	0.145207	27.5	0.131737	37.1235	0.191198	47.25	0.226347	65.3172	0.336404	74.75	0.358084	128.846	134	0.145207	0.131737	0.191198	0.226347	0.336404	0.358084	236.382	322.25	329.2	683.75	565.582	1006	0	No	1	0	1	0	0	0	1	0	0	78	CAB + Valve	1	0.03273	0.05413	0.2091	114
7	219.489	246.25	6.64667	0.0302824	6.5	0.0263959	21.0867	0.0960714	33.5	0.136041	27.7333	0.126354	40	0.162437	191.756	206.25	0.0302824	0.0263959	0.0960714	0.136041	0.126354	0.162437	89.2056	84	109.258	596.25	198.463	680.25	1	No	1	0	1	0	1	0	1	1	0	70	CAB	1	0.00661	0.00867	0.08744	94
8	223.059	246.5	11.4172	0.0511847	9	0.0365112	58.1885	0.260866	73	0.296146	69.6057	0.312051	82	0.332657	153.453	164.5	0.0511847	0.0365112	0.260866	0.296146	0.312051	0.332657	75.1152	59.25	501.977	1007.75	577.092	1067	1	No	1	0	0	0	0	0	1	0	0	58	Valve + Other	0				138
9	178.513	196.25	15.8659	0.088878	14	0.0713376	22.9713	0.128682	37.25	0.189809	38.8372	0.21756	51.25	0.261146	139.676	145	0.088878	0.0713376	0.128682	0.189809	0.21756	0.261146	193.411	165	164.835	591.5	358.246	756.5	1	No	1	0	0	0	0	0	0	1	0	80	Valve + Other	0	0.04847	0.06659	0.26514	42
10	123.833	167.5	1.85827	0.0150062	2.5	0.0149254	56.9103	0.459573	93.75	0.559701	58.7685	0.474579	96.25	0.574627	65.0644	71.25	0.0150062	0.0149254	0.459573	0.559701	0.474579	0.574627	11.8937	4	530.132	1071.5	542.026	1075.5	0	No	1	0	1	1	0	1	1	1	1	63	CAB + Valve	1	0.04265	0.06907	0.28549	172
11	136.104	154	13.3448	0.0980484	11	0.0714286	37.2607	0.273766	40.5	0.262987	50.6055	0.371814	51.5	0.334416	85.4988	102.5	0.0980484	0.0714286	0.273766	0.262987	0.371814	0.334416	124.469	133	360.462	646.75	484.931	779.75	1	No	0	0	0	0	1	0	0	0	0	74	CAB + Valve	1	0.01699	0.04409	0.1541	95
12	144.655	161	18.4015	0.127209	17.25	0.107143	55.8519	0.386104	71.25	0.442547	74.2533	0.513314	88.5	0.549689	70.4016	72.5	0.127209	0.107143	0.386104	0.442547	0.513314	0.549689	282.166	226	881.303	1360.25	1163.47	1586.25	1	No	0	0	0	0	1	0	1	1	0	70	CAB	1	0.00801	0.02499	0.08555	36
13	171.327	204.25	5.4944	0.0320697	7	0.0342717	85.7475	0.50049	108.25	0.529988	91.2419	0.53256	115.25	0.564259	80.0851	89	0.0320697	0.0342717	0.50049	0.529988	0.53256	0.564259	57.6702	69.5	1505.85	2383.5	1563.52	2453	1	No	0	0	1	0	1	0	1	1	0	80	Valve + Other	0				66
14	171.235	185.5	6.30853	0.0368414	5.5	0.0296496	34.6028	0.202078	39.5	0.212938	40.9113	0.238919	45	0.242588	130.324	140.5	0.0368414	0.0296496	0.202078	0.212938	0.238919	0.242588	37.074	33.75	322.374	522.25	359.448	556	1	No	0	0	0	1	0	0	0	1	0	74	CAB	1	0.01016	0.03275	0.0959	81
15	147.384	154.75	3.31373	0.0224837	3	0.0193861	29.7103	0.201584	30.25	0.195477	33.024	0.224068	33.25	0.214863	114.36	121.5	0.0224837	0.0193861	0.201584	0.195477	0.224068	0.214863	29.4556	24.5	189.7	214.5	219.156	239	1	No	0	0	1	1	1	0	1	1	0	53	CAB	1	0.00596	0.01694	0.0961	49
16	190.451	203	14.2601	0.0748756	12.25	0.0603448	39.5956	0.207904	49.25	0.242611	53.8557	0.28278	61.5	0.302956	136.595	141.5	0.0748756	0.0603448	0.207904	0.242611	0.28278	0.302956	142.166	122.25	474.628	885.25	616.794	1007.5	1	No	0	0	0	0	0	0	0	1	1	53	Valve	1	0.00837	0.01268	0.08498	53
17	243.195	258.25	21.0209	0.0864365	23	0.089061	94.7965	0.389796	105.75	0.409487	115.817	0.476233	128.75	0.498548	127.378	129.5	0.0864365	0.089061	0.389796	0.409487	0.476233	0.498548	334.73	420	885.15	1171	1219.88	1591	1	No	1	0	1	0	1	0	1	0	0	80	Valve	1	0.06681	0.09622	0.31695	54
18	177.611	186.75	19.7784	0.111358	11	0.0589023	41.0555	0.231154	42.25	0.226238	60.8339	0.342512	53.25	0.285141	116.777	133.5	0.111358	0.0589023	0.231154	0.226238	0.342512	0.285141	190.748	131.5	222.787	285	413.534	416.5	0	No	1	0	0	0	0	0	0	1	1	54	Valve + Other	0	0.01518	0.01561	0.13507	58
19	296.921	263	6.82027	0.0229699	15.75	0.0598859	216.199	0.728136	114.75	0.436312	223.019	0.751106	130.5	0.496198	73.902	132.5	0.0229699	0.0598859	0.728136	0.436312	0.751106	0.496198	104.492	166.5	2032.65	1489.25	2137.14	1655.75	0	No	1	0	0	0	0	0	1	0	1	76	CAB + Valve	1	0.13418	0.19531	0.50915	122
20	226.24	180.75	52.9503	0.234044	34.75	0.192254	56.048	0.247736	54	0.298755	108.998	0.481781	88.75	0.49101	117.242	92	0.234044	0.192254	0.247736	0.298755	0.481781	0.49101	699.995	454.75	630.398	762.5	1330.39	1217.25	1	No	1	0	1	1	1	0	1	0	1	69	CAB	1	0.02029	0.07123	0.20624	86
21	213.252	227.25	18.144	0.0850824	16.75	0.0737074	39.0449	0.183093	49	0.215622	57.1889	0.268175	65.75	0.289329	156.063	161.5	0.0850824	0.0737074	0.183093	0.215622	0.268175	0.289329	169.603	165.5	305.519	635.25	475.122	800.75	1	No	0	0	1	0	1	0	1	0	0	62	CAB	1	0.00519	0.01302	0.07054	83
22	126.535	156.75	12.5197	0.098943	13.25	0.0845295	29.1697	0.230527	54	0.344498	41.6895	0.32947	67.25	0.429027	84.8453	89.5	0.098943	0.0845295	0.230527	0.344498	0.32947	0.429027	123.833	181	237.383	1139.75	361.216	1320.75	1	No	1	0	0	0	1	0	1	1	1	83	Valve + Other	0	0.04247	0.04831	0.2055	61
23	161.974	193.75	43.9044	0.271058	46.5	0.24	52.0925	0.32161	74.75	0.385806	95.9969	0.592667	121.25	0.625806	65.9775	72.5	0.271058	0.24	0.32161	0.385806	0.592667	0.625806	822.508	879.25	758.54	1394	1581.05	2273.25	0	No	1	0	0	0	1	0	1	0	1	78	Valve	1	0.01805	0.0188	0.11547	58
24	148.108	165.5	17.1773	0.115979	15.5	0.0936556	13.1904	0.0890596	23.5	0.141994	30.3677	0.205038	39	0.23565	117.74	126.5	0.115979	0.0936556	0.0890596	0.141994	0.205038	0.23565	182.685	175.5	120.944	430.75	303.629	606.25	1	No	1	0	0	0	1	0	0	1	0	56	Valve	1	0.01001	0.02777	0.11947	44
28	154.632	152.5	46.8773	0.303153	37.5	0.245902	24.1848	0.156402	28.5	0.186885	71.0621	0.459555	66	0.432787	83.5703	86.5	0.303153	0.245902	0.156402	0.186885	0.459555	0.432787	650.829	474.25	273.945	454.75	924.774	929	1	No	1	0	0	0	1	0	1	0	1	81	CAB	1				43
29	144.746	153.25	14.3735	0.0993011	14	0.091354	29.9716	0.207063	35.25	0.230016	44.3451	0.306364	49.25	0.32137	100.401	104	0.0993011	0.091354	0.207063	0.230016	0.306364	0.32137	113.339	110.75	315.256	512	428.595	622.75	1	No	0	0	0	0	1	0	1	1	0	85	Valve	1	0.02246	0.04449	0.16222	85
30	209.623	217.75	51.8628	0.24741	52.5	0.241102	28.0596	0.133858	31.5	0.144661	79.9224	0.381268	84	0.385763	129.7	133.75	0.24741	0.241102	0.133858	0.144661	0.381268	0.385763	823.67	815.75	216.554	329.5	1040.22	1145.25	1	Mild	1	0	0	1	1	0	0	1	1	70	CAB	1	0.01949	0.07405	0.20572	106
31	224.572	243	13.3895	0.059622	12	0.0493827	70.1367	0.312312	86.25	0.354938	83.5261	0.371934	98.25	0.404321	141.046	144.75	0.059622	0.0493827	0.312312	0.354938	0.371934	0.404321	172.454	155.5	567.662	1021.25	740.117	1176.75	1	No	0	0	0	1	1	0	1	1	0	70	CAB	1	0.01425	0.07779	0.14866	68
32	238.044	333.75	9.1736	0.0385374	9.5	0.0284644	26.432	0.111038	86.5	0.259176	35.6056	0.149576	96	0.28764	202.439	237.75	0.0385374	0.0284644	0.111038	0.259176	0.149576	0.28764	102.843	118.25	194.676	2268.25	297.519	2386.5	1	Mild	1	0	0	1	1	0	1	0	0	72	Valve	1				60
33	254.978	298.75	1.3788	0.00540752	1.5	0.00502092	79.1167	0.310288	107.75	0.360669	80.4955	0.315695	109.25	0.36569	174.483	189.5	0.00540752	0.00502092	0.310288	0.360669	0.315695	0.36569	20.9699	19	606.682	1118	627.652	1137	1	No	0	0	0	0	1	0	1	0	0	55	CAB	1	0.00313	0.00761	0.05178	91
34	187.075	197.75	13.9264	0.0744428	14.25	0.0720607	35.2345	0.188344	42.25	0.213654	49.1609	0.262787	56.5	0.285714	137.914	141.25	0.0744428	0.0720607	0.188344	0.213654	0.262787	0.285714	191.916	229.25	312.239	573.75	504.155	803	1	No	0	0	0	0	1	0	1	0	0	59	CAB	1				80
35	171.653	167.75	12.7484	0.0742683	11.5	0.0685544	24.7851	0.14439	87.5	0.52161	37.5335	0.218659	99	0.590164	134.12	68.75	0.0742683	0.0685544	0.14439	0.52161	0.218659	0.590164	184.004	169.75	166.861	1381.5	350.865	1551.25	1	No	1	1	0	0	1	0	1	1	1	88	Valve	1				72
36	304.519	332.25	7.68253	0.0252284	7	0.0210685	112.678	0.370019	133.75	0.402558	120.361	0.395248	140.75	0.423627	184.159	191.5	0.0252284	0.0210685	0.370019	0.402558	0.395248	0.423627	43.626	34.5	1024.87	1712	1068.49	1746.5	1	Mild	1	0	0	0	1	0	0	0	1	69	CAB + Valve	1				138
37	130.788	146.75	3.82333	0.029233	3.25	0.0221465	20.1725	0.154238	28.25	0.192504	23.9959	0.183471	31.5	0.214651	106.792	115.25	0.029233	0.0221465	0.154238	0.192504	0.183471	0.214651	30.124	17	110.908	379.75	141.032	396.75	0	No	0	0	0	0	0	0	1	0	0	58	Other	0				33
38	126.378	152.25	37.1305	0.293806	36.25	0.238095	43.0607	0.340729	63.75	0.418719	80.1912	0.634535	100	0.656814	46.1867	52.25	0.293806	0.238095	0.340729	0.418719	0.634535	0.656814	883.582	812.25	540.358	1057.5	1423.94	1869.75	1	No	0	0	0	0	1	0	0	0	1	77	CAB + Valve	1				62
39	226.487	239.75	44.7307	0.197498	42.75	0.178311	56.716	0.250416	65.25	0.272158	101.447	0.447914	108	0.450469	125.04	131.75	0.197498	0.178311	0.250416	0.272158	0.447914	0.450469	564.097	585	846.054	1224	1410.15	1809	1	Mild	1	1	0	0	1	0	1	0	1	69	CAB	1	0.02927	0.01841	0.20731	49
40	168.827	190.25	30.0207	0.177819	24.75	0.130092	43.0217	0.254827	59.5	0.312746	73.0424	0.432647	84.25	0.442838	95.7845	106	0.177819	0.130092	0.254827	0.312746	0.432647	0.442838	454.639	450.25	430.003	821.75	884.642	1272	0	No	1	0	0	0	1	0	0	0	0	63	Valve	1				45
41	125.429	137.5	31.1333	0.248215	31.75	0.230909	36.4976	0.290982	44.5	0.323636	67.6309	0.539197	76.25	0.554545	57.798	61.25	0.248215	0.230909	0.290982	0.323636	0.539197	0.554545	331.688	329.5	418.578	768.75	750.265	1098.25	1	No	0	0	0	1	1	0	1	1	0	69	Valve	1	0.00963	0.02362	0.09376	51
42	153.467	214.75	7.674	0.0500043	19.75	0.0919674	23.8867	0.155647	48.75	0.227008	31.5607	0.205652	68.5	0.318976	121.906	146.25	0.0500043	0.0919674	0.155647	0.227008	0.205652	0.318976	110.365	306.75	258.368	608.25	368.733	915	1	No	0	0	1	0	0	0	1	0	0	74	CAB	1				52
43	216.403	228.5	11.2877	0.0521606	11.25	0.0492341	70.1747	0.324277	78.75	0.344639	81.4624	0.376438	90	0.393873	134.941	138.5	0.0521606	0.0492341	0.324277	0.344639	0.376438	0.393873	252.407	230.5	607.608	1056	860.015	1286.5	1	No	1	0	0	1	1	0	1	1	0	62	CAB + Valve	1				95
44	165.007	292	90.2096	0.546701	102.5	0.351027	27.0261	0.163788	75.75	0.259418	117.236	0.710489	178.25	0.610445	47.7715	113.75	0.546701	0.351027	0.163788	0.259418	0.710489	0.610445	1246.9	1458.75	373.225	1341.25	1620.13	2800	1	No	1	0	0	1	1	0	1	1	0	70	CAB + Valve	1	0.09484	0.2782	0.55376	107
45	174.078	203.5	16.9996	0.097655	15	0.0737101	31.4277	0.180538	48.25	0.237101	48.4273	0.278193	63.25	0.310811	125.651	140.25	0.097655	0.0737101	0.180538	0.237101	0.278193	0.310811	208.792	204	249.058	889.5	457.85	1093.5	1	No	1	0	1	0	1	0	1	0	0	78	Valve	1				41
47	184.3	201.75	24.8556	0.134865	25	0.123916	27.6292	0.149914	37.5	0.185874	52.4848	0.284779	62.5	0.309789	131.816	139.25	0.134865	0.123916	0.149914	0.185874	0.284779	0.309789	236.296	235	229.635	555.5	465.931	790.5	1	No	0	0	0	0	1	0	1	0	0	69	CAB	1				82
48	216.004	228.5	16.7029	0.077327	16.25	0.071116	46.4516	0.21505	54	0.236324	63.1545	0.292377	70.25	0.30744	152.849	158.25	0.077327	0.071116	0.21505	0.236324	0.292377	0.30744	168.41	163.5	252.626	583.5	421.036	747	1	No	0	1	0	0	1	0	1	1	1	75	CAB	1	0.01117	0.00753	0.0845	45
49	162.728	214.5	19.6717	0.120887	17	0.0792541	26.6611	0.163838	52	0.242424	46.3328	0.284725	69	0.321678	116.395	145.5	0.120887	0.0792541	0.163838	0.242424	0.284725	0.321678	151.706	131.25	199.406	890.25	351.112	1021.5	1	No	0	0	0	0	1	0	1	0	0	53	Other	0				48
50	169.281	188.75	0.0950667	0.00056159	0	0	51.0837	0.301768	70.75	0.374834	51.1788	0.30233	70.75	0.374834	118.103	118	0.00056159	0	0.301768	0.374834	0.30233	0.374834	0.553833	0	283.412	608.25	283.966	608.25	0	No	1	0	0	0	0	0	1	1	1	75	Valve + Other	0				88
51	253.234	267	8.6932	0.0343287	7	0.0262172	59.2129	0.233827	64.5	0.241573	67.9061	0.268156	71.5	0.26779	185.328	195.5	0.0343287	0.0262172	0.233827	0.241573	0.268156	0.26779	52.0734	30	482.186	691.5	534.259	721.5	1	No	0	0	1	1	1	0	1	0	0	72	CAB	1				38
52	225.129	241.75	53.738	0.238698	42.5	0.175801	33.4555	0.148606	50.5	0.208893	87.1935	0.387304	93	0.384695	137.936	148.75	0.238698	0.175801	0.148606	0.208893	0.387304	0.384695	1644.31	1123.75	431.342	935.75	2075.65	2059.5	1	No	1	0	0	1	1	0	1	1	1	74	CAB + Valve	1	0.04162	0.09055	0.26532	60
53	177.017	156.25	35.6969	0.201658	25.75	0.1648	50.9551	0.287854	52	0.3328	86.652	0.489512	77.75	0.4976	90.3651	78.5	0.201658	0.1648	0.287854	0.3328	0.489512	0.4976	409.797	396.5	901.586	934	1311.38	1330.5	1	No	1	0	0	0	1	0	1	1	0	79	CAB + Valve	1	0.02502	0.04044	0.16373	83
54	269.257	224	0.0330667	0.000122807	16.5	0.0736607	160.722	0.59691	80	0.357143	160.755	0.597033	96.5	0.430804	108.501	127.5	0.000122807	0.0736607	0.59691	0.357143	0.597033	0.430804	0.186	240.25	2253.57	2121.5	2253.76	2361.75	1	No	1	0	0	1	1	0	1	0	0	85	Valve + Other	0				84
55	146.38	176	15.1512	0.103506	17.5	0.0994318	31.8307	0.217452	44.5	0.252841	46.9819	0.320958	62	0.352273	99.3984	114	0.103506	0.0994318	0.217452	0.252841	0.320958	0.352273	171.264	270.5	375.437	729.5	546.701	1000	1	No	0	0	0	0	1	0	0	1	1	73	CAB + Valve	1	0.02057	0.0279	0.14195	54
56	185.137	196	43.8119	0.236645	43	0.219388	36.2239	0.195659	43.75	0.223214	80.0357	0.432305	86.75	0.442602	105.102	109.25	0.236645	0.219388	0.195659	0.223214	0.432305	0.442602	695.422	683.25	306.653	588.5	1002.08	1271.75	1	Mild	0	1	0	1	1	0	1	1	0	76	CAB	1	0.01899	0.06737	0.17724	64
57	239.485	251.25	21.4888	0.089729	19.25	0.0766169	59.6425	0.249044	68.25	0.271642	81.1313	0.338774	87.5	0.348259	158.354	163.75	0.089729	0.0766169	0.249044	0.271642	0.338774	0.348259	374.671	360	563.807	786.75	938.479	1146.75	1	No	1	0	0	1	1	0	1	1	0	54	CAB	1	0.00447	0.01674	0.08619	103
58	155.123	168.25	5.30627	0.0342068	6	0.0356612	20.2255	0.130383	26	0.154532	25.5317	0.16459	32	0.190193	129.591	136.25	0.0342068	0.0356612	0.130383	0.154532	0.16459	0.190193	89.4857	114.5	127.359	307.25	216.845	421.75	1	No	0	0	0	1	1	0	1	1	0	57	CAB	1	0.00487	0.03236	0.08881	56
59	178.281	190.75	27.3559	0.153442	24.25	0.12713	48.0493	0.269514	57.25	0.300131	75.4052	0.422957	81.5	0.427261	102.876	109.25	0.153442	0.12713	0.269514	0.300131	0.422957	0.427261	658.002	542	557.752	756.25	1215.75	1298.25	1	No	0	1	0	0	1	0	1	0	1	79	CAB	1	0.03549	0.02903	0.2461	57
60	205.998	211.25	94.4064	0.458288	87	0.411834	39.9676	0.194019	50.5	0.239053	134.374	0.652308	137.5	0.650888	71.6239	73.75	0.458288	0.411834	0.194019	0.239053	0.652308	0.650888	3669.66	3518.25	390.397	875	4060.05	4393.25	1	Mild	1	0	0	0	1	0	0	1	0	85	CAB + Valve	1				160
61	144.568	155	37.2235	0.257481	32.5	0.209677	10.7693	0.0744933	10.75	0.0693548	47.9928	0.331974	43.25	0.279032	96.5749	111.75	0.257481	0.209677	0.0744933	0.0693548	0.331974	0.279032	373.295	365.5	69.9333	117.5	443.228	483	1	No	1	1	0	0	1	0	1	1	0	86	Valve + Other	0	0.07709	0.10166	0.34501	59
62	209.759	271.5	6.89893	0.0328898	5.25	0.019337	70.2904	0.3351	122	0.449355	77.1893	0.36799	127.25	0.468692	132.57	144.25	0.0328898	0.019337	0.3351	0.449355	0.36799	0.468692	44.4942	48	593.655	1869.5	638.149	1917.5	1	No	0	0	0	0	1	0	1	0	0	68	Valve	1	0.01492	0.03862	0.18106	59
63	215.628	251	17.3017	0.0802387	15.25	0.060757	94.9037	0.440126	126	0.501992	112.205	0.520365	141.25	0.562749	103.423	109.75	0.0802387	0.060757	0.440126	0.501992	0.520365	0.562749	145.677	129.75	1763.46	2929.75	1909.13	3059.5	1	Mild	1	0	0	0	1	0	0	0	0	77	CAB + Valve	1	0.03244	0.06225	0.21417	79
64	213.971	280.5	12.6049	0.0589097	22.75	0.0811052	102.696	0.479954	137	0.488414	115.301	0.538864	159.75	0.569519	98.6696	120.75	0.0589097	0.0811052	0.479954	0.488414	0.538864	0.569519	179.757	608	1004.68	1670.5	1184.43	2278.5	1	No	1	0	0	0	1	1	1	0	1	56	Valve + Other	0				87
65	141.482	148	19.8387	0.140221	17.75	0.119932	25.6944	0.181609	28.5	0.192568	45.5331	0.32183	46.25	0.3125	95.9485	101.75	0.140221	0.119932	0.181609	0.192568	0.32183	0.3125	342.573	316.25	224.682	328.75	567.255	645	1	Mild	1	0	1	0	1	1	1	1	0	64	CAB	1	0.00615	0.0175	0.08357	52
66	65.984	183	0.790133	0.0119746	5	0.0273224	19.5112	0.295696	82.75	0.452186	20.3013	0.307671	87.75	0.479508	45.6827	95.25	0.0119746	0.0273224	0.295696	0.452186	0.307671	0.479508	10.4804	39.25	229.921	760	240.401	799.25	0	No	0	0	0	0	0	0	0	0	0	60	Valve + Other	0	0.00325	0.00844	0.0602	59
67	166.594	179.5	11.3351	0.06804	11.75	0.0654596	51.0121	0.306206	55.75	0.310585	62.3472	0.374246	67.5	0.376045	104.247	112	0.06804	0.0654596	0.306206	0.310585	0.374246	0.376045	150.918	223.75	674.95	943	825.868	1166.75	1	No	0	0	0	1	1	0	1	0	1	80	CAB	1	0.03222	0.09226	0.18931	77
68	223.325	249.5	1.3856	0.00620441	0.75	0.00300601	80.2491	0.359337	101	0.40481	81.6347	0.365542	101.75	0.407816	141.69	147.75	0.00620441	0.00300601	0.359337	0.40481	0.365542	0.407816	4.34462	1	611.982	1225.25	616.327	1226.25	1	Severe	1	0	1	1	1	0	1	1	0	63	Valve	1	0.07683	0.09789	0.35145	55
69	215.783	224	80.9367	0.375083	73.75	0.329241	27.5061	0.127471	37.5	0.167411	108.443	0.502554	111.25	0.496652	107.341	112.75	0.375083	0.329241	0.127471	0.167411	0.502554	0.496652	2202.69	1992.5	136.008	400.25	2338.7	2392.75	1	No	0	0	0	1	1	0	0	0	1	55	CAB	1	0.01059	0.06716	0.13771	98
70	184.708	240.5	10.4779	0.0567267	10.25	0.0426195	52.9955	0.286915	100.25	0.41684	63.4733	0.343641	110.5	0.459459	121.235	130	0.0567267	0.0426195	0.286915	0.41684	0.343641	0.459459	100.802	94.5	593.932	2118	694.733	2212.5	1	Severe	1	1	0	0	1	1	1	0	0	85	CAB + Valve + Other	0				298
71	181.26	240.25	2.9516	0.0162838	2.75	0.0114464	89.686	0.494792	137.5	0.57232	92.6376	0.511076	140.25	0.583767	88.6223	100	0.0162838	0.0114464	0.494792	0.57232	0.511076	0.583767	16.3832	32	733.467	1897.5	749.85	1929.5	1	No	1	0	0	0	1	0	1	0	0	64	CAB + Valve + Other	0	0.03498	0.06642	0.22987	120
72	229.045	239	2.54347	0.0111047	0.25	0.00104603	28.0699	0.122552	32	0.133891	30.6133	0.133657	32.25	0.134937	198.431	206.75	0.0111047	0.00104603	0.122552	0.133891	0.133657	0.134937	6.52752	12.75	152.091	319.75	158.619	332.5	0	No	0	1	0	0	0	0	0	0	0	39	Valve	1	0.00908	0.01751	0.14306	73
73	198.85	222.25	63.7065	0.320375	64.75	0.291339	71.5707	0.359923	91.5	0.411699	135.277	0.680299	156.25	0.703037	63.5725	66	0.320375	0.291339	0.359923	0.411699	0.680299	0.703037	1656.83	1694	913.779	1610.25	2570.61	3304.25	1	Mild	1	0	1	1	1	0	1	0	1	69	CAB + Valve	1	0.05385	0.0975	0.30143	73
74	208.838	222	50.8263	0.243376	51.25	0.230856	9.49933	0.0454866	18	0.0810811	60.3256	0.288863	69.25	0.311937	148.513	152.75	0.243376	0.230856	0.0454866	0.0810811	0.288863	0.311937	674.188	714	41.2773	242.5	715.466	956.5	1	Mild	0	1	0	1	1	0	1	0	0	51	CAB	1	0.0068	0.01364	0.13038	88
75	164.889	157.25	7.48773	0.0454108	8	0.0508744	79.8136	0.484045	73.5	0.467409	87.3013	0.529456	81.5	0.518283	77.5873	75.75	0.0454108	0.0508744	0.484045	0.467409	0.529456	0.518283	143.111	162.25	735.556	680.25	878.667	842.5	1	No	0	0	0	1	1	1	1	1	1	72	Other	0				17
76	22.6588	323	0	0	28.5	0.0882353	21.1192	0.932053	237.25	0.73452	21.1192	0.932053	265.75	0.822755	1.5396	57.25	0	0.0882353	0.932053	0.73452	0.932053	0.822755	0	385.75	428.12	6548.75	428.12	6934.5	0	Mild	0	0	0	0	0	0	1	0	1	76	CAB + Valve + Other	0				79
77	201.889	218	25.9841	0.128705	23.25	0.106651	45.0087	0.222938	58	0.266055	70.9928	0.351643	81.25	0.372706	130.896	136.75	0.128705	0.106651	0.222938	0.266055	0.351643	0.372706	438.406	379.75	268.334	538.75	706.74	918.5	1	No	0	1	1	1	1	0	1	1	0	61	CAB	1	0.00698	0.02133	0.10888	74
78	225.008	245.5	25.4628	0.113164	23.75	0.0967413	64.1692	0.285187	73	0.297352	89.632	0.398351	96.75	0.394094	135.376	148.75	0.113164	0.0967413	0.285187	0.297352	0.398351	0.394094	423.556	421.5	647.039	952.5	1070.6	1374	1	No	1	0	1	0	1	0	0	1	0	69	CAB + Valve	1	0.01947	0.05036	0.18653	125
79	190.18	212.5	27.6749	0.14552	29.25	0.137647	36.3579	0.191176	50	0.235294	64.0328	0.336696	79.25	0.372941	126.147	133.25	0.14552	0.137647	0.191176	0.235294	0.336696	0.372941	517.64	457.25	259.192	704.75	776.833	1162	1	Mild	0	0	0	0	1	1	1	1	0	60	CAB	1	0.00369	0.00787	0.06149	94
80	148.018	169.75	25.8597	0.174706	26	0.153166	23.5328	0.158986	31	0.182622	49.3925	0.333692	57	0.335788	98.6259	112.75	0.174706	0.153166	0.158986	0.182622	0.333692	0.335788	414.519	434.25	120.804	302	535.323	736.25	1	No	0	0	0	0	0	0	0	1	0	83	CAB + Other	0	0.04975	0.09463	0.26215	81
81	211.224	234	3.028	0.0143355	1	0.0042735	50.1572	0.237459	67.25	0.287393	53.1852	0.251795	68.25	0.291667	158.039	165.75	0.0143355	0.0042735	0.237459	0.287393	0.251795	0.291667	16.7783	2.5	605.85	1016.5	622.628	1019	1	No	1	1	0	1	1	0	1	1	0	81	CAB + Valve	1	0.13077	0.24774	0.50794	105
82	141.454	153	3.0516	0.0215731	2.75	0.0179739	41.6831	0.294676	49	0.320261	44.7347	0.316249	51.75	0.338235	96.7192	101.25	0.0215731	0.0179739	0.294676	0.320261	0.316249	0.338235	14.8334	19.5	361.256	568.5	376.089	588	1	Mild	0	0	1	1	1	0	1	1	1	84	CAB	1	0.06031	0.05115	0.25924	43
83	153.858	172	42.8375	0.278421	43.5	0.252907	45.5484	0.296041	55.25	0.321221	88.3859	0.574462	98.75	0.574128	65.4725	73.25	0.278421	0.252907	0.296041	0.321221	0.574462	0.574128	894.075	869.25	517.512	754.25	1411.59	1623.5	1	No	0	0	0	0	0	0	1	0	0	62	Valve	1	0.00614	0.0129	0.07485	43
84	162.113	231	28.8753	0.178118	32	0.138528	35.3239	0.217896	93.75	0.405844	64.1992	0.396014	125.75	0.544372	97.9141	105.25	0.178118	0.138528	0.217896	0.405844	0.396014	0.544372	497.926	641.5	442.446	2083.75	940.373	2725.25	0	Mild	1	0	0	0	0	0	0	1	0	88	CAB + Valve	1	0.04938	0.05957	0.23969	149
85	228.801	248	26.9268	0.117687	26.25	0.105847	37.8292	0.165337	83.75	0.337702	64.756	0.283023	110	0.443548	164.045	138	0.117687	0.105847	0.165337	0.337702	0.283023	0.443548	415.612	394.75	297.841	880.5	713.454	1275.25	1	No	1	0	1	1	1	0	1	1	0	58	CAB	1	0.01163	0.06222	0.16628	73
86	161.821	247.5	15.7168	0.0971249	16.5	0.0666667	23.4119	0.144678	45	0.181818	39.1287	0.241803	61.5	0.248485	122.692	186	0.0971249	0.0666667	0.144678	0.181818	0.241803	0.248485	129.84	124	129.653	367.75	259.493	491.75	0	Mild	0	0	0	0	1	0	1	0	0	59	CAB	1	0.00425	0.0078	0.06383	82
87	282.156	340.25	40.2999	0.142829	37	0.108744	31.0649	0.110099	83.75	0.246143	71.3648	0.252927	120.75	0.354886	210.791	219.5	0.142829	0.108744	0.110099	0.246143	0.252927	0.354886	394.765	372.25	335.808	2270	730.573	2642.25	0		0	1	0	0	0	0	0	0	1	24	Valve	1				215
88	111.109	162.75	1.2472	0.0112251	1	0.00614439	49.9985	0.449997	89.5	0.549923	51.2457	0.461222	90.5	0.556068	59.8628	72.25	0.0112251	0.00614439	0.449997	0.549923	0.461222	0.556068	4.98112	15	392.86	1045.5	397.841	1060.5	1	No	1	1	0	0	0	0	1	0	0	60	Valve	1				93
89	163.244	187.75	10.1775	0.062345	9	0.0479361	65.6695	0.402277	85.25	0.454061	75.8469	0.464622	94.25	0.501997	87.3973	93.5	0.062345	0.0479361	0.402277	0.454061	0.464622	0.501997	105.771	102	580.484	1090	686.255	1192	1	No	0	0	0	0	0	0	0	1	1	57	Valve + Other	0				126
90	264.711	280.75	1.06733	0.00403206	2.75	0.00979519	57.6039	0.21761	62	0.220837	58.6712	0.221642	64.75	0.230632	206.04	216	0.00403206	0.00979519	0.21761	0.220837	0.221642	0.230632	12.4977	39.5	370.185	567.5	382.683	607	1	No	0	0	0	0	1	0	1	0	0	62	CAB	1	0.00345	0.00602	0.04817	50
91	205.026	212	3.45787	0.0168655	3.75	0.0176887	43.9204	0.214219	47.25	0.222877	47.3783	0.231085	51	0.240566	157.647	161	0.0168655	0.0176887	0.214219	0.222877	0.231085	0.240566	27.5624	27	308.445	545.5	336.008	572.5	1	No	0	0	0	1	1	0	0	1	0	74	CAB	1	0.00951	0.03377	0.0918	104
92	138.677	150.5	27.5408	0.198597	27.25	0.181063	18.9812	0.136873	20.5	0.136213	46.522	0.33547	47.75	0.317276	92.1551	102.75	0.198597	0.181063	0.136873	0.136213	0.33547	0.317276	575.515	563.5	114.652	212.5	690.167	776	1	Mild	1	0	0	1	1	0	1	0	1	51	Valve	1	0.01728	0.03816	0.16756	44
93	251.02	268.75	35.0348	0.13957	36.5	0.135814	51.5852	0.205502	61	0.226977	86.62	0.345072	97.5	0.362791	164.4	171.25	0.13957	0.135814	0.205502	0.226977	0.345072	0.362791	751.475	828.25	477.487	804.5	1228.96	1632.75	1	No	0	0	0	0	1	0	1	1	0	69	CAB	1	0.00732	0.011	0.07344	80
94	174.17	179.25	38.2663	0.219706	31.5	0.175732	30.2471	0.173664	37.25	0.20781	68.5133	0.39337	68.75	0.383543	105.657	110.5	0.219706	0.175732	0.173664	0.20781	0.39337	0.383543	977.821	714.25	335.36	521.5	1313.18	1235.75	1	No	1	0	0	1	1	0	1	1	1	>89	Valve	1	0.07636	0.11576	0.2725	44
95	156.97	163.75	16.814	0.107116	9.5	0.0580153	11.0436	0.070355	16.25	0.0992366	27.8576	0.177471	25.75	0.157252	129.112	138	0.107116	0.0580153	0.070355	0.0992366	0.177471	0.157252	235.555	176	92.5126	261.5	328.067	437.5	1	No	0	0	0	0	1	0	1	0	0	61	CAB	1	0.00412	0.0099	0.05702	77
96	135.112	175.75	0	0	4.25	0.0241821	54.9929	0.407018	80	0.455192	54.9929	0.407018	84.25	0.479374	80.1188	91.5	0	0.0241821	0.407018	0.455192	0.407018	0.479374	0	74	529.673	1686.5	529.673	1760.5	1	No	1	0	0	0	1	0	0	0	0	76	Valve	1	0.01624	0.02979	0.13461	65
97	132.665	143	26.3289	0.198462	23.25	0.162587	32.5091	0.245047	42	0.293706	58.838	0.443509	65.25	0.456294	73.8268	77.75	0.198462	0.162587	0.245047	0.293706	0.443509	0.456294	475.976	439.25	394.383	626.5	870.359	1065.75	1	No	1	0	0	1	1	1	1	1	1	80	CAB	1	0.02446	0.06455	0.16625	59
98	141.051	154	23.4864	0.16651	20.75	0.13474	37.5879	0.266484	49	0.318182	61.0743	0.432994	69.75	0.452922	79.9769	84.25	0.16651	0.13474	0.266484	0.318182	0.432994	0.452922	339.261	304	509.053	851.5	848.314	1155.5	0	No	1	1		0	1	1	0	0	0	59	Valve	1	0.00701	0.0152	0.08958	34
99	139.225	222.25	0.3928	0.00282134	3.25	0.0146232	49.3973	0.354803	85.75	0.385827	49.7901	0.357625	89	0.40045	89.4344	133.25	0.00282134	0.0146232	0.354803	0.385827	0.357625	0.40045	0.700229	33.75	528.208	1340.25	528.909	1374	1	No	1	0	0	0	1	0	1	0	0	65	Valve	1	0.00907	0.01751	0.10708	61
101	145.244	249.75	17.7635	0.122301	15	0.0600601	57.476	0.395719	67.5	0.27027	75.2395	0.51802	82.5	0.33033	70.0049	167.25	0.122301	0.0600601	0.395719	0.27027	0.51802	0.33033	365.384	198	720.404	840.25	1085.79	1038.25	1	No	0	1	0	1	1	0	1	0	0	77	CAB + Valve	1	0.0396	0.08153	0.26449	155
102	127.643	207.5	47.492	0.372069	5.75	0.0277108	9.7024	0.076012	65.5	0.315663	57.1944	0.448081	71.25	0.343373	70.4485	136.25	0.372069	0.0277108	0.076012	0.315663	0.448081	0.343373	1157.52	24	24.2746	820	1181.8	844	1	No	1	0	1	0	0	0	1	1	0	70	CAB	1	0.01445	0.02131	0.13467	82
103	297.407	251.25	68.0291	0.228741	19.25	0.0766169	21.7817	0.0732388	87.5	0.348259	89.8108	0.301979	106.75	0.424876	207.596	144.5	0.228741	0.0766169	0.0732388	0.348259	0.301979	0.424876	673.505	294.5	172.723	1258.5	846.228	1553	1	No	0	1	1	0	1	0	1	0	1	70	CAB + Other	0				113
104	183.955	201.75	5.10787	0.0277669	56	0.277571	41.234	0.224152	28.5	0.141264	46.3419	0.251919	84.5	0.418835	137.613	117.25	0.0277669	0.277571	0.224152	0.141264	0.251919	0.418835	32.8976	761	236.068	411.25	268.966	1172.25	1	No	0	0	0	1	0	0	1	0	0	83	CAB + Valve	1	0.07141	0.1583	0.34739	141
105	134.908	188	2.79707	0.0207331	6.75	0.0359043	28.1584	0.208723	37.75	0.200798	30.9555	0.229456	44.5	0.236702	103.953	143.5	0.0207331	0.0359043	0.208723	0.200798	0.229456	0.236702	6.66652	128.5	264.395	947	271.061	1075.5	1	No	1	0	0	0	1	1	0	0	0	44	Valve + Other	0				179
106	120.323	73	19.5461	0.162447	11.5	0.157534	29.2056	0.242726	3.25	0.0445205	48.7517	0.405173	14.75	0.202055	71.5715	58.25	0.162447	0.157534	0.242726	0.0445205	0.405173	0.202055	178.366	57.25	281.645	21.25	460.011	78.5	0	Mild	0	0	0	0	0	0	0	0	1	31	Other	0
107	140.526	172.75	23.7356	0.168906	18.75	0.108538	40.4092	0.287557	31.75	0.183792	64.1448	0.456463	50.5	0.29233	76.3809	122.25	0.168906	0.108538	0.287557	0.183792	0.456463	0.29233	290.051	203.75	388.159	683	678.209	886.75	1	No	0	0	1	0	1	0	1	0	0	57	CAB + Other	0				91
108	269.354	270.25	23.1392	0.0859062	0.5	0.00185014	54.918	0.203888	120.5	0.445883	78.0572	0.289794	121	0.447734	191.297	149.25	0.0859062	0.00185014	0.203888	0.445883	0.289794	0.447734	217.176	12	533.044	1796.75	750.22	1808.75	1	No	0	0	0	0	1	0	1	1	1	55	CAB + Valve	1				136
109	52.5328	238	0	0	38	0.159664	23.3445	0.44438	53	0.222689	23.3445	0.44438	91	0.382353	29.1883	147	0	0.159664	0.44438	0.222689	0.44438	0.382353	0	602.25	205.188	953.75	205.188	1556	1	No	0	0	1	0	0	0	1	1	1	76	CAB + Valve	1	0.05618	0.06326	0.25608	48
110	149.064	77.25	0.619067	0.00415301	12.5	0.161812	95.8175	0.642792	6.5	0.0841424	96.4365	0.646945	19	0.245955	52.6279	58.25	0.00415301	0.161812	0.642792	0.0841424	0.646945	0.245955	1.66767	272.5	1141.3	22.5	1142.96	295	1	Mild	0	0	1	1	1	0	0	1	0	67	Other	0
111	174.231	172.5	33.4475	0.191972	0	0	37.3284	0.214247	29.75	0.172464	70.7759	0.406219	29.75	0.172464	103.455	142.75	0.191972	0	0.214247	0.172464	0.406219	0.172464	429.586	0	612.843	364.25	1042.43	364.25	1	No	0	0	1	1	1	0	1	1	0	66	CAB	1	0.00588	0.01777	0.0793	49
112	203.008	180.25	29.1137	0.143412	82.75	0.459085	25.6956	0.126574	22.75	0.126214	54.8093	0.269986	105.5	0.585298	148.199	74.75	0.143412	0.459085	0.126574	0.126214	0.269986	0.585298	188.209	1812	179.482	177	367.69	1989	1	No	0	0	0	1	1	0	1	0	1	63	CAB	1	0.00421	0.00551	0.05694
113	137.329	212.25	16.9933	0.123742	15.25	0.0718492	33.2168	0.241878	58.75	0.276796	50.2101	0.365621	74	0.348645	87.1184	138.25	0.123742	0.0718492	0.241878	0.276796	0.365621	0.348645	270.71	294.75	439.636	468.25	710.347	763	1	No	1	0	1	0	1	0	1	0	0	82	CAB + Valve	1	0.08634	0.10985	0.38254	130
114	248.093	159.25	45.9073	0.185041	58	0.364207	63.5111	0.255997	26.5	0.166405	109.418	0.441039	84.5	0.530612	138.674	74.75	0.185041	0.364207	0.255997	0.166405	0.441039	0.530612	500.633	1226.75	792.59	366.5	1293.22	1593.25	1	Mild	0	0	1	0	1	1	1	1	1	80	CAB	1	0.06414	0.09735	0.27196	69
115	62.9139	240.75	0.0281333	0.000447172	34.25	0.142264	25.4788	0.404979	68.25	0.283489	25.5069	0.405426	102.5	0.425753	37.4069	138.25	0.000447172	0.142264	0.404979	0.283489	0.405426	0.425753	1.38908	812.5	175.966	855.75	177.355	1668.25	1	No	0	0	0	1	1	0	1	1	1	75	Other	0
116	123.849	132.75	12.9836	0.104834	15.25	0.114878	37.1317	0.299814	32.25	0.242938	50.1153	0.404648	47.5	0.357815	73.7337	85.25	0.104834	0.114878	0.299814	0.242938	0.404648	0.357815	184.702	188.25	293.13	524.5	477.831	712.75	0	No	0	0	0	0	1	0	0	0	1	72	Valve	1	0.01476	0.01497	0.11142	67
117	148.273	190.5	18.8404	0.127065	4	0.0209974	32.3404	0.218113	63.25	0.332021	51.1808	0.345178	67.25	0.353018	97.0927	123.25	0.127065	0.0209974	0.218113	0.332021	0.345178	0.353018	364.145	62.75	276.16	905.75	640.305	968.5	1	No	0	0	0	0	0	0	0	0	0	30	Valve + Other	0				112
118	182.743	169.5	44.0355	0.24097	16.5	0.0973451	35.0976	0.19206	27	0.159292	79.1331	0.43303	43.5	0.256637	103.61	126	0.24097	0.0973451	0.19206	0.159292	0.43303	0.256637	529.12	158	422.858	259.75	951.978	417.75	1	No	0	0	0	0	1	0	1	1	0	65	CAB	1	0.00713	0.0134	0.07859	67
119	252.488	174.5	55.7373	0.220752	2	0.0114613	23.8909	0.0946219	56.25	0.32235	79.6283	0.315374	58.25	0.333811	172.86	116.25	0.220752	0.0114613	0.0946219	0.32235	0.315374	0.333811	684.259	12.5	178.447	448.5	862.706	461	1	No	0	0	1	0	1	1	1	0	0	42	CAB	1	0.00435	0.00981	0.07129	55
120	213.107	178.5	61.1779	0.287076	1.75	0.00980392	36.7927	0.172649	57.5	0.322129	97.9705	0.459725	59.25	0.331933	115.136	119.25	0.287076	0.00980392	0.172649	0.322129	0.459725	0.331933	799.159	4.25	394.431	859.5	1193.59	863.75	1	No	0	0	0	0	1	0	1	0	0	72	CAB + Valve	1	0.0425	0.11832	0.31131	102
121	199.327	142.25	11.7025	0.0587103	28	0.196837	39.4517	0.197925	38.75	0.272408	51.1543	0.256635	66.75	0.469244	148.173	75.5	0.0587103	0.196837	0.197925	0.272408	0.256635	0.469244	175.701	648.25	450.287	588.75	625.987	1237	1	No	0	0	1	0	0	0	1	0	1	84	Valve	1	0.03982	0.0427	0.2513	52
122	180.915	163.75	4.13133	0.0228357	44.25	0.270229	60.8849	0.336538	0.5	0.00305344	65.0163	0.359374	44.75	0.273282	115.899	119	0.0228357	0.270229	0.336538	0.00305344	0.359374	0.273282	46.6189	847.5	395.029	2	441.648	849.5	1	No	0	0	0	0	1	0	1	0	1	80	Other	0
123	173.406	158.25	12.9315	0.0745733	13.5	0.0853081	35.2557	0.203313	21.75	0.137441	48.1872	0.277886	35.25	0.222749	125.219	123	0.0745733	0.0853081	0.203313	0.137441	0.277886	0.222749	131.829	102.5	201.145	248.25	332.973	350.75	1	No	0	0	1	1	0	0	1	1	0	61	CAB	1	0.00843	0.0763	0.1315	34
124	105.303	174.75	0.814933	0.00773894	13	0.074392	49.8655	0.473543	63.5	0.363376	50.6804	0.481282	76.5	0.437768	54.6225	98.25	0.00773894	0.074392	0.473543	0.363376	0.481282	0.437768	2.14671	156.25	1456.66	673.5	1458.81	829.75	0	No	0	0	0	0	0	0	1	0	0	60	CAB	1	0.00322	0.00389	0.04264	48
125	209.646	142.5	18.7659	0.0895123	35.25	0.247368	63.7703	0.304181	32.5	0.22807	82.5361	0.393693	67.75	0.475439	127.11	74.75	0.0895123	0.247368	0.304181	0.22807	0.393693	0.475439	240.327	351.25	616.56	399	856.888	750.25	1	No	1	1	0	0	1	0	1	0	0	82	CAB + Valve	1	0.05443	0.07924	0.32307	84
126	301.949	164	54.3149	0.179881	25.5	0.155488	18.8107	0.0622975	33.75	0.205793	73.1256	0.242179	59.25	0.36128	228.823	104.75	0.179881	0.155488	0.0622975	0.205793	0.242179	0.36128	820.295	414.75	103.404	417.75	923.698	832.5	1	No	0	0	0	1	1	0	1	0	0	57	Valve	1	0.08195	0.32344	0.57928	120
127	156.778	229.5	7.494	0.0478001	44.75	0.194989	53.7125	0.342602	28.25	0.123094	61.2065	0.390403	73	0.318083	95.5715	156.5	0.0478001	0.194989	0.342602	0.123094	0.390403	0.318083	99.1836	838.75	492.731	343.75	591.915	1182.5	1	No	0	0	0	1	1	0	1	1	0	66	CAB	1	0.0053	0.01839	0.06789
128	227.656	256.25	17.66	0.0775733	42.25	0.164878	37.8973	0.166468	71.75	0.28	55.5573	0.244041	114	0.444878	172.098	142.25	0.0775733	0.164878	0.166468	0.28	0.244041	0.444878	220.649	434.75	513.591	1045	734.239	1479.75	1	Mild	1	0	1	1	1	1	1	0	0	41	CAB	1	0.02351	0.12056	0.29508	66
129	197.424	156.5	34.2136	0.1733	1.75	0.0111821	25.2283	0.127787	45.5	0.290735	59.4419	0.301088	47.25	0.301917	137.982	109.25	0.1733	0.0111821	0.127787	0.290735	0.301088	0.301917	248.371	3	256.4	626.5	504.772	629.5	0	No	0	0	0	0	0	0	1	0	0	28	Other	0				34
131	146.066	172.25	32.3213	0.221279	26	0.150943	5.5728	0.0381527	32.5	0.188679	37.8941	0.259432	58.5	0.339623	108.172	113.75	0.221279	0.150943	0.0381527	0.188679	0.259432	0.339623	380.851	356.5	41.8721	568	422.723	924.5	1	No	0	1	0	0	1	0	0	1	0	76	CAB + Valve	1	0.0182	0.04226	0.1601	48
132	208.058	188.5	13.1997	0.0634425	13.5	0.071618	57.0328	0.27412	36.5	0.193634	70.2325	0.337562	50	0.265252	137.826	138.5	0.0634425	0.071618	0.27412	0.193634	0.337562	0.265252	161.147	291.75	502.283	652.5	663.43	944.25	1	No	1	1	1	1	1	0	0	0	1	67	CAB	1	0.13559	0.44962	0.64435	69
133	92.6753	340.5	7.67667	0.082834	0.25	0.000734214	27.9996	0.302126	102.5	0.301028	35.6763	0.38496	102.75	0.301762	56.9991	237.75	0.082834	0.000734214	0.302126	0.301028	0.38496	0.301762	86.3349	0.5	378.468	1905.25	464.803	1905.75	0	No	1	0	0	0	0	0	1	1	0	56	Valve + Other	0				115
134	150.443	332	1.06053	0.00704939	29.75	0.0896084	24.6475	0.163832	121	0.364458	25.708	0.170882	150.75	0.454066	124.735	181.25	0.00704939	0.0896084	0.163832	0.364458	0.170882	0.454066	14.8926	568.75	185.057	2155.75	199.95	2724.5	1	No	1	1	1	1	1	0	1	1	1	67	CAB + Valve	1				102
135	176.473	244	10.3796	0.058817	57.75	0.23668	38.6495	0.219011	42.5	0.17418	49.0291	0.277828	100.25	0.410861	127.444	143.75	0.058817	0.23668	0.219011	0.17418	0.277828	0.410861	180.32	1647	336.87	435.75	517.19	2082.75	1	No	0	1	0	1	1	0	1	1	1	59	CAB	1	0.00576	0.01323	0.10076	96
136	157.02	198	39.5145	0.251652	30	0.151515	25.8707	0.16476	27.5	0.138889	65.3852	0.416412	57.5	0.290404	91.6351	140.5	0.251652	0.151515	0.16476	0.138889	0.416412	0.290404	773.387	647.25	264.513	398.5	1037.9	1045.75	1	No	0	0	0	1	1	0	0	0	0	66	CAB	1	0.00421	0.01231	0.0606	64
137	143.014	174.25	0.3012	0.00210609	2.5	0.0143472	93.4088	0.653146	78.25	0.449067	93.71	0.655252	80.75	0.463415	49.3036	93.5	0.00210609	0.0143472	0.653146	0.449067	0.655252	0.463415	0.927167	52	1631.43	1184	1632.36	1236	0	No	0	1	0	0	0	1	0	0	0	57	Valve	1	0.01357	0.0387	0.19832	108
138	128.481	241.75	16.7329	0.130237	35.25	0.145812	16.1589	0.12577	69.25	0.286453	32.8919	0.256007	104.5	0.432265	95.5887	137.25	0.130237	0.145812	0.12577	0.286453	0.256007	0.432265	125.336	523.75	128.952	877	254.288	1400.75	1	No	0	0	0	1	1	0	1	0	1	64	CAB	1	0.00916	0.03418	0.10128	58
139	263.711	170.25	19.5117	0.0739891	21.75	0.127753	65.2687	0.247501	38.5	0.226138	84.7804	0.32149	60.25	0.353891	178.93	110	0.0739891	0.127753	0.247501	0.226138	0.32149	0.353891	166.228	381	581.824	325.75	748.051	706.75	1	No	0	0	1	0	0	0	1	1	0	77	CAB	1	0.00906	0.01338	0.07758	73
140	125.641	229.75	8.07067	0.0642361	16	0.0696409	48.0903	0.38276	36.5	0.158868	56.1609	0.446996	52.5	0.228509	69.4797	177.25	0.0642361	0.0696409	0.38276	0.158868	0.446996	0.228509	190.174	113.75	420.154	519	610.328	632.75	1	No	0	1	1	1	1	0	1	0	0	74	CAB	1	0.01145	0.02441	0.10917	72
141	104.892	109.75	12.7389	0.121448	13.25	0.120729	7.69653	0.0733757	20.75	0.189066	20.4355	0.194824	34	0.309795	84.4567	75.75	0.121448	0.120729	0.0733757	0.189066	0.194824	0.309795	83.2641	240	45.9224	219.25	129.187	459.25	1	No	0	0	0	0	1	0	1	0	1	70	Other	0
142	217.439	188.5	49.8265	0.229151	7.75	0.0411141	39.0693	0.179679	46.25	0.245358	88.8959	0.40883	54	0.286472	128.544	134.5	0.229151	0.0411141	0.179679	0.245358	0.40883	0.286472	713.649	24.25	334.454	727.25	1048.1	751.5	1	No	0	0	1	0	1	0	1	1	0	43	CAB + Other	0				78
143	212.099	166.25	19.0255	0.0897008	34.25	0.206015	61.4407	0.289679	27.75	0.166917	80.4661	0.37938	62	0.372932	131.633	104.25	0.0897008	0.206015	0.289679	0.166917	0.37938	0.372932	178.448	685.5	622.162	560	800.609	1245.5	1	No	1	1	0	0	1	0	1	0	1	80	Valve	1	0.04892	0.0497	0.26966	45
144	153.924	183.25	29.0804	0.188927	5.25	0.0286494	26.87	0.174567	66	0.360164	55.9504	0.363494	71.25	0.388813	97.9735	112	0.188927	0.0286494	0.174567	0.360164	0.363494	0.388813	144.935	47.25	239.852	1175	384.788	1222.25	0	No	0	0	0	0	0	0	1	0	1	19	Valve + Other	0				67
145	160.121	183.25	87.2797	0.545088	0.75	0.00409277	41.6887	0.260358	80.5	0.439291	128.968	0.805446	81.25	0.443383	31.1521	102	0.545088	0.00409277	0.260358	0.439291	0.805446	0.443383	2619.22	2	551.627	877	3170.85	879	1	No	0	0	0	0	1	0	1	1	0	67	Valve + Other	0				65
146	187.986	192.25	14.8701	0.0791023	0.5	0.00260078	64.1665	0.341337	83.5	0.43433	79.0367	0.420439	84	0.436931	108.949	108.25	0.0791023	0.00260078	0.341337	0.43433	0.420439	0.436931	114.707	8.25	610.915	786	725.623	794.25	0	No	0	0	0	0	0	0	0	0	0	48	Valve + Other	0				100
147	213.228	218.75	79.4659	0.37268	17.5	0.08	24.3932	0.1144	51.75	0.236571	103.859	0.48708	69.25	0.316571	109.369	149.5	0.37268	0.08	0.1144	0.236571	0.48708	0.316571	1414.53	147.5	211.833	801.5	1626.37	949	0	No	0	0	0	0	0	0	0	0	0	69	Valve	1	0.00645	0.01662	0.08953	65
148	133.711	214.5	26.8703	0.200957	32	0.149184	32.42	0.242463	58	0.270396	59.2903	0.44342	90	0.41958	74.4209	124.5	0.200957	0.149184	0.242463	0.270396	0.44342	0.41958	416.464	423.5	386.022	1010.25	802.486	1433.75	1	No	0	0	1	0	1	0	1	1	1	75	CAB + Other	0				75
149	195.701	327.25	20.4835	0.104667	116.75	0.356761	48.2509	0.246554	55	0.168067	68.7344	0.351222	171.75	0.524828	126.967	155.5	0.104667	0.356761	0.246554	0.168067	0.351222	0.524828	354.669	2530.25	443.08	565	797.748	3095.25	1	No	0	0	0	0	1	0	1	1	0	64	CAB	1	0.00362	0.00677	0.0609
150	170.252	231	9.9252	0.0582972	26	0.112554	71.1881	0.418135	44.25	0.191558	81.1133	0.476432	70.25	0.304113	89.1383	160.75	0.0582972	0.112554	0.418135	0.191558	0.476432	0.304113	122.431	321	898.561	761.25	1020.99	1082.25	1	No	0	1	0	0	1	0	1	1	0	76	CAB	1	0.01482	0.03236	0.13958	82
151	181.692	212.25	15.3235	0.0843374	61	0.287397	71.3376	0.392628	24.25	0.114252	86.6611	0.476966	85.25	0.401649	95.0313	127	0.0843374	0.287397	0.392628	0.114252	0.476966	0.401649	231.093	933	556.993	243.25	788.085	1176.25	1	No	0	1	0	1	1	0	1	0	1	61	CAB	1	0.01975	0.02684	0.1403
152	222.437	179.25	17.002	0.076435	34	0.189679	99.2719	0.446291	41	0.228731	116.274	0.522726	75	0.41841	106.163	104.25	0.076435	0.189679	0.446291	0.228731	0.522726	0.41841	209.165	817.75	1044.02	576	1253.18	1393.75	1	No	0	0	0	1	1	0	1	1	1	78	Valve	1	0.02156	0.03126	0.12884	60
153	153.063	162.5	9.33667	0.060999	25	0.153846	17.4001	0.11368	32	0.196923	26.7368	0.174679	57	0.350769	126.326	105.5	0.060999	0.153846	0.11368	0.196923	0.174679	0.350769	145.443	419.25	116.598	495	262.04	914.25	0	No	0	0	0	0	1	0	1	0	0	59	CAB	1	0.0053	0.01064	0.09208	57
154	168.108	209	7.7468	0.0460822	23.5	0.11244	38.0913	0.226588	35.75	0.171053	45.8381	0.27267	59.25	0.283493	122.27	149.75	0.0460822	0.11244	0.226588	0.171053	0.27267	0.283493	92.4803	323.25	363.74	414.25	456.22	737.5	1	No	0	0	1	1	1	0	1	0	1	69	CAB	1	0.01269	0.02628	0.1015	57
155	181.313	238	20.0467	0.110564	10.75	0.0451681	42.6453	0.235202	67.25	0.282563	62.692	0.345766	78	0.327731	118.621	160	0.110564	0.0451681	0.235202	0.282563	0.345766	0.327731	297.535	88	456.751	886.5	754.286	974.5	1	No	0	0	0	0	1	0	1	1	0	64	CAB	1	0.00454	0.00841	0.06046	120
156	142.18	201.5	1.85107	0.0130192	36.75	0.182382	57.9535	0.407606	34.75	0.172457	59.8045	0.420625	71.5	0.354839	82.3755	130	0.0130192	0.182382	0.407606	0.172457	0.420625	0.354839	7.83725	804.5	606.399	506.5	614.237	1311	1	No	0	1	1	1	1	0	1	1	1	60	CAB	1	0.00868	0.01998	0.12698	50
157	223.695	183.5	15.7956	0.0706122	16.75	0.0912807	52.4704	0.234562	63.75	0.347411	68.266	0.305174	80.5	0.438692	155.429	103	0.0706122	0.0912807	0.234562	0.347411	0.305174	0.438692	214.414	272.5	369.133	1374.5	583.546	1647	1	No	0	0	0	0	0	0	1	1	0	72	Valve + Other	0				62
158	219.911	278.5	31.7128	0.144208	0.25	0.000897666	37.3996	0.170067	45	0.16158	69.1124	0.314275	45.25	0.162478	150.798	233.25	0.144208	0.000897666	0.170067	0.16158	0.314275	0.162478	597.17	1.75	313.565	401.5	910.735	403.25	1	No	1	0	1	0	1	0	1	0	0	81	CAB	1	0.07857	0.17701	0.38378	66
159	137.811	241.75	0.178267	0.00129355	10.75	0.0444674	75.8097	0.550097	61.5	0.254395	75.988	0.551391	72.25	0.298862	61.8235	169.5	0.00129355	0.0444674	0.550097	0.254395	0.551391	0.298862	0.425875	105.5	680.465	992.5	680.891	1098	1	No	0	0	0	1	1	0	1	0	1	61	Valve	1	0.01249	0.01917	0.10175	52
161	163.314	298	2.68987	0.0164705	13	0.0436242	24.6543	0.150962	86	0.288591	27.3441	0.167433	99	0.332215	135.97	199	0.0164705	0.0436242	0.150962	0.288591	0.167433	0.332215	17.0601	102.5	144.725	1037.5	161.785	1140	1	No	0	0	0	0	1	0	1	0	0	53	CAB	1	0.00232	0.0071	0.04413	46
162	203.455	176.75	56.1712	0.276087	11	0.0622348	48.4033	0.237907	68	0.384724	104.575	0.513994	79	0.446959	98.8803	97.75	0.276087	0.0622348	0.237907	0.384724	0.513994	0.446959	1012.95	103.75	508.792	650.25	1521.75	754	1	No	0	0	1	0	1	0	1	0	0	54	CAB	1	0.00743	0.01656	0.15931	55
163	187.155	227.25	20.7025	0.110617	0	0	30.8727	0.164958	59.25	0.260726	51.5752	0.275575	59.25	0.260726	135.579	168	0.110617	0	0.164958	0.260726	0.275575	0.260726	211.362	0	203.132	761.5	414.494	761.5	1	Mild	0	0	1	1	1	1	1	0	0	62	Valve + Other	0				68
164	200.282	386.25	14.6039	0.0729164	6.5	0.0168285	20.7604	0.103656	111.5	0.288673	35.3643	0.176572	118	0.305502	164.918	268.25	0.0729164	0.0168285	0.103656	0.288673	0.176572	0.305502	163.5	77.5	168.708	1885	332.208	1962.5	1	No	0	0	0	0	1	0	1	0	0	53	CAB	1	0.00274	0.00912	0.0565	47
165	199.243	173.75	2.50533	0.0125743	35.5	0.204317	40.4749	0.203144	11.5	0.0661871	42.9803	0.215718	47	0.270504	156.263	126.75	0.0125743	0.204317	0.203144	0.0661871	0.215718	0.270504	20.0453	399.5	414.754	193.5	434.799	593	1	No	1	0	0	0	0	0	1	1	0	84	Valve	1	0.04129	0.05045	0.21619	64
166	147.677	158.25	9.88293	0.0669227	2.25	0.014218	19.9933	0.135386	29	0.183254	29.8763	0.202308	31.25	0.197472	117.801	127	0.0669227	0.014218	0.135386	0.183254	0.202308	0.197472	120.898	3.75	197.784	263	318.681	266.75	1	No	0	0	0	0	1	0	1	0	0	78	Other	0
167	198.311	360.5	6.92547	0.0349222	98	0.271845	59.9124	0.302113	45.5	0.126214	66.8379	0.337035	143.5	0.398058	131.473	217	0.0349222	0.271845	0.302113	0.126214	0.337035	0.398058	105.425	1165.25	535.197	438.25	640.623	1603.5	1	No	0	0	0	0	1	0	1	1	0	63	CAB	1	0.00419	0.01325	0.06273	44
168	207.703	194	45.4956	0.219042	4.5	0.0231959	32.2957	0.15549	57.25	0.295103	77.7913	0.374531	61.75	0.318299	129.912	132.25	0.219042	0.0231959	0.15549	0.295103	0.374531	0.318299	844.426	23	214.799	528.5	1059.23	551.5	1	No	0	0	1	0	1	1	1	1	0	59	CAB	1	0.00361	0.02	0.06676	41
169	162.236	179.75	10.3327	0.063689	19.25	0.107093	54.6617	0.336927	45.75	0.25452	64.9944	0.400616	65	0.361613	97.2419	114.75	0.063689	0.107093	0.336927	0.25452	0.400616	0.361613	75.0373	293.25	403.431	501.25	478.468	794.5	0	No	0	0	0	0	1	0	1	0	0	54	Other	0				105
170	218.226	180.75	44.6511	0.204609	0.5	0.00276625	10.8339	0.0496452	40.75	0.22545	55.4849	0.254254	41.25	0.228216	162.741	139.5	0.204609	0.00276625	0.0496452	0.22545	0.254254	0.228216	773.234	1.5	141.094	736	914.328	737.5	1	No	0	0	1	0	1	0	1	1	0	73	CAB	1	0.02416	0.03318	0.16272	75
171	211.463	198.5	0.929467	0.00439542	32.75	0.164987	69.5328	0.328818	33	0.166247	70.4623	0.333214	65.75	0.331234	141	132.75	0.00439542	0.164987	0.328818	0.166247	0.333214	0.331234	3.70033	543.75	548.658	459.5	552.359	1003.25	0	No	0	0	0	0	1	0	0	0	1	61	Valve	1	0.00408	0.00901	0.06946	47
172	168.326	249.25	3.50147	0.0208017	42	0.168506	39.6699	0.235672	26.25	0.105316	43.1713	0.256474	68.25	0.273821	125.155	181	0.0208017	0.168506	0.235672	0.105316	0.256474	0.273821	36.4264	608.5	237.536	288.75	273.962	897.25	0	No	0	0	0	0	0	0	1	1	0	56	Valve + Other	0				129
173	219.141	137.5	3.76013	0.0171585	1.75	0.0127273	72.1236	0.32912	52.5	0.381818	75.8837	0.346279	54.25	0.394545	143.257	83.25	0.0171585	0.0127273	0.32912	0.381818	0.346279	0.394545	49.1717	8	505.551	1044.5	554.722	1052.5	1	No	1	0	0	0	0	1	0	0	0	51	CAB + Valve	1	0.05214	0.03723	0.2822	66
174	219.387	287.5	37.0072	0.168684	8.75	0.0304348	57.318	0.261264	92.25	0.32087	94.3252	0.429949	101	0.351304	125.062	186.5	0.168684	0.0304348	0.261264	0.32087	0.429949	0.351304	468.815	181.75	571.074	1451.75	1039.89	1633.5	1	No	0	0	0	0	1	0	1	1	0	72	CAB + Valve	1				142
175	194.105	245.25	0	0	25.75	0.104995	84.7593	0.436667	64.75	0.264016	84.7593	0.436667	90.5	0.369011	109.346	154.75	0	0.104995	0.436667	0.264016	0.436667	0.369011	0	179.75	551.884	963.5	551.884	1143.25	1	No	0	0	0	0	0	0	0	1	0	79	Valve + Other	0				91
176	210.335	196.5	34.5219	0.164128	24.5	0.124682	38.282	0.182005	52.25	0.265903	72.8039	0.346134	76.75	0.390585	137.531	119.75	0.164128	0.124682	0.182005	0.265903	0.346134	0.390585	347.544	371	223.88	978.5	571.425	1349.5	1	No	0	0	1	1	1	1	1	0	1	51	CAB	1	0.00503	0.01246	0.08093	78
177	97.2388	224.5	7.77227	0.0799297	28	0.124722	21.9461	0.225693	58.75	0.261693	29.7184	0.305623	86.75	0.386414	67.5204	137.75	0.0799297	0.124722	0.225693	0.261693	0.305623	0.386414	98.607	275.5	117.29	846.25	215.897	1121.75	1	Mild	1	0	0	1	0	0	1	0	1	84	Valve	1				78
178	258.188	200.75	28.8803	0.111858	18	0.0896638	71.5715	0.277207	51	0.254047	100.452	0.389065	69	0.343711	157.736	131.75	0.111858	0.0896638	0.277207	0.254047	0.389065	0.343711	425.343	96.25	565.78	1262.5	991.124	1358.75	0	No	0	0	0	0	0	0	0	0	0	56	CAB + Valve	1	0.0106	0.01511	0.09643	73
179	124.417	192	6.30227	0.0506545	0.5	0.00260417	22.2271	0.17865	31.5	0.164062	28.5293	0.229305	32	0.166667	95.8873	160	0.0506545	0.00260417	0.17865	0.164062	0.229305	0.166667	53.6457	9.25	157.121	220.75	210.766	230	1	No	0	0	1	0	1	1	1	0	1	57	CAB	1	0.03631		0.20409	63
180	130.218	195.75	1.87693	0.0144137	23.25	0.118774	61.3172	0.47088	46.25	0.236271	63.1941	0.485294	69.5	0.355045	67.0241	126.25	0.0144137	0.118774	0.47088	0.236271	0.485294	0.355045	23.2519	497.5	798.954	630.75	822.205	1128.25	1	Severe	0	0	0	0	0	1	1	0	1	78	Valve + Other	0				145
181	216.965	345.5	18.1005	0.0834259	21	0.0607815	34.1829	0.15755	105	0.303907	52.2835	0.240976	126	0.364689	164.682	219.5	0.0834259	0.0607815	0.15755	0.303907	0.240976	0.364689	237.571	163.75	302.175	1253.5	539.746	1417.25	1	Mild	0	0	0	0	1	0	0	0	0	57	CAB	1	0.0045	0.01325	0.08012	41
182	164.705	112.75	11.1997	0.0679989	6.5	0.0576497	50.8748	0.308885	5.25	0.0465632	62.0745	0.376884	11.75	0.104213	102.63	101	0.0679989	0.0576497	0.308885	0.0465632	0.376884	0.104213	144.751	48	672.626	111.5	817.377	159.5	1	No	0	0	1	0	1	0	1	1	0	60	CAB + Valve	1	0.01953	0.05166	0.19738	75
183	174.309	174.75	35.32	0.202629	8.25	0.0472103	40.5468	0.232615	61	0.34907	75.8668	0.435244	69.25	0.39628	98.4417	105.5	0.202629	0.0472103	0.232615	0.34907	0.435244	0.39628	446.697	32.25	424.585	794.25	871.281	826.5	0	No	0	1	0	0	0	0	0	0	1	38	Other	0
184	133.699	203.75	16.1988	0.121159	2.5	0.0122699	17.6077	0.131697	33.75	0.165644	33.8065	0.252856	36.25	0.177914	99.8924	167.5	0.121159	0.0122699	0.131697	0.165644	0.252856	0.177914	155.365	35.75	245.323	802.75	400.688	838.5	1	No	0	0	0	0	1	0	0	0	0	63	Valve	1	0.00649	0.01553	0.0807	51
185	134.558	168.75	6.81013	0.0506112	3.75	0.0222222	27.992	0.20803	27	0.16	34.8021	0.258641	30.75	0.182222	99.7556	138	0.0506112	0.0222222	0.20803	0.16	0.258641	0.182222	27.8238	37.75	268.636	278.25	296.46	316	1	No	0	0	0	0	0	0	1	0	1	64	Valve	1	0.00692	0.01247	0.09381	59
186	145.034	232	33.2956	0.229571	23.75	0.102371	28.1435	0.194048	90	0.387931	61.4391	0.423619	113.75	0.490302	83.5947	118.25	0.229571	0.102371	0.194048	0.387931	0.423619	0.490302	377.5	219.25	238.714	1126	616.214	1345.25	1	No	1	0	0	1	1	0	1	0	1	75	Other	0
187	168.284	130	48.3563	0.287349	22.75	0.175	28.9736	0.172171	15.5	0.119231	77.3299	0.45952	38.25	0.294231	90.9543	91.75	0.287349	0.175	0.172171	0.119231	0.45952	0.294231	751.63	264	218.625	73.5	970.254	337.5	1	No	0	0	1	0	1	0	1	0	0	68	CAB	1	0.00816	0.01973	0.09244	58
188	128.898	186.5	51.9729	0.403211	8.75	0.0469169	8.79667	0.0682453	28	0.150134	60.7696	0.471456	36.75	0.197051	68.1281	149.75	0.403211	0.0469169	0.0682453	0.150134	0.471456	0.197051	632.065	96.25	99.3132	382.25	731.378	478.5	1	No	0	0	0	1	1	0	0	1	0	70	CAB	1	0.00893	0.02949	0.10175	58
189	102.407	191.75	5.81467	0.0567799	38.5	0.200782	9.38507	0.0916447	37.5	0.195567	15.1997	0.148425	76	0.396349	87.2073	115.75	0.0567799	0.200782	0.0916447	0.195567	0.148425	0.396349	60.6583	594.75	60.1513	494	120.81	1088.75	1	Mild	1	0	0	0	0	0	1	0	0	74	CAB + Other	0				98
190	191.069	213	10.0509	0.0526037	0	0	57.0732	0.298705	85.5	0.401408	67.1241	0.351308	85.5	0.401408	123.945	127.5	0.0526037	0	0.298705	0.401408	0.351308	0.401408	125.251	0	493.375	1247	618.626	1247	1	No	0	0	0	1	1	0	1	0	0	82	CAB + Valve	1	0.03858	0.09376	0.2351	123
191	101.534	166.25	11.9903	0.118091	44.75	0.269173	24.2153	0.238495	31	0.186466	36.2056	0.356586	75.75	0.455639	65.3285	90.5	0.118091	0.269173	0.238495	0.186466	0.356586	0.455639	131.142	1010.75	208.522	691	339.665	1701.75	0	No	1	1	1	1	0	0	0	0	0	70	CAB + Valve + Other	0				127
192	204.008	336.25	10.3801	0.0508809	47.5	0.141264	29.16	0.142935	54.75	0.162825	39.5401	0.193816	102.25	0.304089	164.468	234	0.0508809	0.141264	0.142935	0.162825	0.193816	0.304089	107.239	361	165.787	970.25	273.026	1331.25	1	No	1	1	0	0	1	0	1	0	1	72	CAB + Valve	1				138
193	190.448	248	3.84987	0.0202148	7.5	0.0302419	39.0308	0.204942	57.75	0.232863	42.8807	0.225157	65.25	0.263105	147.567	182.75	0.0202148	0.0302419	0.204942	0.232863	0.225157	0.263105	44.1215	50.5	278.454	821.25	322.575	871.75	1	No	1	0	1	0	1	1	1	1	0	52	CAB + Valve + Other	0				151
194	182.685	416.25	12.9839	0.0710722	0	0	66.1839	0.362283	328.5	0.789189	79.1677	0.433355	328.5	0.789189	103.518	87.75	0.0710722	0	0.362283	0.789189	0.433355	0.789189	187.434	0	414.263	6667.25	601.697	6667.25	1	No	0	0	0	0	1	0	1	0	1	78	Valve	1				91
195	177.15	152	4.506	0.0254361	33.75	0.222039	56.9696	0.321589	41.25	0.271382	61.4756	0.347025	75	0.493421	115.675	77	0.0254361	0.222039	0.321589	0.271382	0.347025	0.493421	61.3626	568.25	714.315	628.5	775.678	1196.75	1	No	0	0	0	0	0	0	1	0	1	66	Valve + Other	0				77
196	143.604	208.75	19.1997	0.1337	7	0.0335329	35.1109	0.244499	91.5	0.438323	54.3107	0.378199	98.5	0.471856	89.2929	110.25	0.1337	0.0335329	0.244499	0.438323	0.378199	0.471856	264.836	49.75	393.665	1710.75	658.502	1760.5	1	Severe	0	0	0	0	1	0	1	0	0	62	Valve	1				91
197	201.226	164.25	27.9811	0.139053	27.5	0.167428	51.5145	0.256004	61.25	0.372907	79.4956	0.395057	88.75	0.540335	121.73	75.5	0.139053	0.167428	0.256004	0.372907	0.395057	0.540335	223.281	352.25	340.713	738.25	563.994	1090.5	1	No	0	0	0	0	1	0	0	1	1	46	Valve	1	0.003	0.00852	0.07064	47
198	193.38	172.5	13.4033	0.0693109	15.5	0.0898551	43.2795	0.223805	45.75	0.265217	56.6828	0.293116	61.25	0.355072	136.697	111.25	0.0693109	0.0898551	0.223805	0.265217	0.293116	0.355072	146.742	106.5	313.041	796.75	459.783	903.25	1	No	0	0	1	1	1	0	1	0	1	78	CAB + Valve	1	0.08546	0.13985	0.39123	87
199	120.546	187.5	0.281867	0.00233826	29.5	0.157333	39.7052	0.329379	56.25	0.3	39.9871	0.331717	85.75	0.457333	80.5587	101.75	0.00233826	0.157333	0.329379	0.3	0.331717	0.457333	2.3405	357.5	223.269	742	225.609	1099.5	1	No	0	0	1	0	0	0	1	1	1	72	Valve	1	0.03829	0.07538	0.31087	60
200	250.085	214.25	19.5897	0.0783324	25.25	0.117853	44.6156	0.178402	45.5	0.212369	64.2053	0.256735	70.75	0.330222	185.879	143.5	0.0783324	0.117853	0.178402	0.212369	0.256735	0.330222	124.29	381.25	303.383	715.75	427.673	1097	1	No	0	0	0	0	1	0	1	0	0	58	CAB	1	0.00238	0.0061	0.04352	47

## Sheet: Log_HID
1	1
0.994118	1
0.988235	1
0.982353	1
0.976471	1
0.970588	1
0.964706	1
0.958824	1
0.952941	1
0.947059	1
0.941176	1
0.935294	1
0.929412	1
0.923529	1
0.917647	1
0.911765	1
0.905882	1
0.9	1
0.894118	1
0.888235	1
0.882353	1
0.876471	1
0.870588	1
0.864706	1
0.858824	1
0.852941	1
0.847059	1
0.841176	1
0.835294	1
0.829412	1
0.829412	0.956522
0.823529	0.956522
0.817647	0.956522
0.817647	0.913043
0.811765	0.913043
0.811765	0.869565
0.805882	0.869565
0.8	0.869565
0.794118	0.869565
0.788235	0.869565
0.782353	0.869565
0.782353	0.826087
0.776471	0.826087
0.770588	0.826087
0.764706	0.826087
0.758824	0.826087
0.752941	0.826087
0.747059	0.826087
0.741176	0.826087
0.735294	0.826087
0.729412	0.826087
0.723529	0.826087
0.717647	0.826087
0.711765	0.826087
0.705882	0.826087
0.7	0.826087
0.694118	0.826087
0.688235	0.826087
0.682353	0.826087
0.676471	0.826087
0.670588	0.826087
0.664706	0.826087
0.658824	0.826087
0.652941	0.826087
0.647059	0.826087
0.641176	0.826087
0.635294	0.826087
0.635294	0.782609
0.629412	0.782609
0.623529	0.782609
0.617647	0.782609
0.611765	0.782609
0.605882	0.782609
0.6	0.782609
0.594118	0.782609
0.588235	0.782609
0.582353	0.782609
0.576471	0.782609
0.576471	0.73913
0.570588	0.73913
0.570588	0.695652
0.564706	0.695652
0.558824	0.695652
0.552941	0.695652
0.547059	0.695652
0.541176	0.695652
0.535294	0.695652
0.529412	0.695652
0.523529	0.695652
0.517647	0.695652
0.511765	0.695652
0.505882	0.695652
0.5	0.695652
0.494118	0.695652
0.488235	0.695652
0.482353	0.695652
0.476471	0.695652
0.470588	0.695652
0.464706	0.695652
0.458824	0.695652
0.452941	0.695652
0.452941	0.652174
0.447059	0.652174
0.441176	0.652174
0.435294	0.652174
0.429412	0.652174
0.423529	0.652174
0.417647	0.652174
0.411765	0.652174
0.405882	0.652174
0.4	0.652174
0.394118	0.652174
0.388235	0.652174
0.382353	0.652174
0.376471	0.652174
0.370588	0.652174
0.370588	0.608696
0.364706	0.608696
0.358824	0.608696
0.352941	0.608696
0.347059	0.608696
0.341176	0.608696
0.335294	0.608696
0.329412	0.608696
0.323529	0.608696
0.317647	0.608696
0.311765	0.608696
0.305882	0.608696
0.3	0.608696
0.294118	0.608696
0.288235	0.608696
0.288235	0.565217
0.282353	0.565217
0.276471	0.565217
0.270588	0.565217
0.264706	0.565217
0.258824	0.565217
0.252941	0.565217
0.247059	0.565217
0.241176	0.565217
0.235294	0.565217
0.229412	0.565217
0.223529	0.565217
0.217647	0.565217
0.211765	0.565217
0.205882	0.565217
0.2	0.565217
0.194118	0.565217
0.188235	0.565217
0.182353	0.565217
0.176471	0.565217
0.170588	0.565217
0.170588	0.521739
0.170588	0.478261
0.164706	0.478261
0.164706	0.434783
0.158824	0.434783
0.158824	0.391304
0.158824	0.347826
0.152941	0.347826
0.147059	0.347826
0.141176	0.347826
0.135294	0.347826
0.129412	0.347826
0.123529	0.347826
0.117647	0.347826
0.111765	0.347826
0.105882	0.347826
0.1	0.347826
0.0941176	0.347826
0.0882353	0.347826
0.0823529	0.347826
0.0764706	0.347826
0.0764706	0.304348
0.0705882	0.304348
0.0647059	0.304348
0.0647059	0.26087
0.0647059	0.217391
0.0647059	0.173913
0.0588235	0.173913
0.0529412	0.173913
0.0470588	0.173913
0.0470588	0.130435
0.0411765	0.130435
0.0352941	0.130435
0.0352941	0.0869565
0.0294118	0.0869565
0.0235294	0.0869565
0.0176471	0.0869565
0.0117647	0.0869565
0.00588235	0.0869565
2.43555e-15	0.0869565
2.43555e-15	0.0434783
2.43555e-15	4.996e-16

## Sheet: Log1_HID
1	1
0.994118	1
0.988235	1
0.982353	1
0.976471	1
0.970588	1
0.964706	1
0.964706	0.956522
0.958824	0.956522
0.952941	0.956522
0.952941	0.913043
0.947059	0.913043
0.947059	0.869565
0.941176	0.869565
0.935294	0.869565
0.929412	0.869565
0.923529	0.869565
0.917647	0.869565
0.911765	0.869565
0.905882	0.869565
0.9	0.869565
0.894118	0.869565
0.888235	0.869565
0.882353	0.869565
0.876471	0.869565
0.870588	0.869565
0.864706	0.869565
0.858824	0.869565
0.852941	0.869565
0.847059	0.869565
0.841176	0.869565
0.835294	0.869565
0.829412	0.869565
0.823529	0.869565
0.817647	0.869565
0.817647	0.826087
0.811765	0.826087
0.805882	0.826087
0.8	0.826087
0.794118	0.826087
0.788235	0.826087
0.782353	0.826087
0.776471	0.826087
0.770588	0.826087
0.770588	0.782609
0.764706	0.782609
0.758824	0.782609
0.752941	0.782609
0.747059	0.782609
0.747059	0.73913
0.741176	0.73913
0.735294	0.73913
0.729412	0.73913
0.723529	0.73913
0.717647	0.73913
0.711765	0.73913
0.705882	0.73913
0.7	0.73913
0.694118	0.73913
0.688235	0.73913
0.682353	0.73913
0.676471	0.73913
0.670588	0.73913
0.664706	0.73913
0.658824	0.73913
0.652941	0.73913
0.647059	0.73913
0.641176	0.73913
0.635294	0.73913
0.629412	0.73913
0.623529	0.73913
0.617647	0.73913
0.617647	0.695652
0.617647	0.652174
0.611765	0.652174
0.605882	0.652174
0.6	0.652174
0.594118	0.652174
0.588235	0.652174
0.582353	0.652174
0.576471	0.652174
0.576471	0.608696
0.570588	0.608696
0.564706	0.608696
0.558824	0.608696
0.552941	0.608696
0.547059	0.608696
0.541176	0.608696
0.535294	0.608696
0.529412	0.608696
0.523529	0.608696
0.517647	0.608696
0.511765	0.608696
0.505882	0.608696
0.5	0.608696
0.494118	0.608696
0.494118	0.565217
0.488235	0.565217
0.482353	0.565217
0.482353	0.521739
0.482353	0.478261
0.476471	0.478261
0.470588	0.478261
0.464706	0.478261
0.458824	0.478261
0.452941	0.478261
0.447059	0.478261
0.441176	0.478261
0.435294	0.478261
0.429412	0.478261
0.423529	0.478261
0.423529	0.434783
0.417647	0.434783
0.411765	0.434783
0.405882	0.434783
0.4	0.434783
0.394118	0.434783
0.388235	0.434783
0.382353	0.434783
0.382353	0.391304
0.376471	0.391304
0.370588	0.391304
0.364706	0.391304
0.358824	0.391304
0.352941	0.391304
0.347059	0.391304
0.341176	0.391304
0.335294	0.391304
0.329412	0.391304
0.323529	0.391304
0.317647	0.391304
0.311765	0.391304
0.305882	0.391304
0.3	0.391304
0.294118	0.391304
0.294118	0.347826
0.288235	0.347826
0.282353	0.347826
0.276471	0.347826
0.270588	0.347826
0.264706	0.347826
0.264706	0.304348
0.258824	0.304348
0.252941	0.304348
0.247059	0.304348
0.241176	0.304348
0.235294	0.304348
0.229412	0.304348
0.223529	0.304348
0.217647	0.304348
0.211765	0.304348
0.205882	0.304348
0.2	0.304348
0.194118	0.304348
0.188235	0.304348
0.182353	0.304348
0.176471	0.304348
0.170588	0.304348
0.164706	0.304348
0.164706	0.26087
0.158824	0.26087
0.152941	0.26087
0.147059	0.26087
0.141176	0.26087
0.135294	0.26087
0.135294	0.217391
0.129412	0.217391
0.123529	0.217391
0.117647	0.217391
0.117647	0.173913
0.111765	0.173913
0.105882	0.173913
0.1	0.173913
0.0941176	0.173913
0.0882353	0.173913
0.0823529	0.173913
0.0764706	0.173913
0.0764706	0.130435
0.0705882	0.130435
0.0647059	0.130435
0.0588235	0.130435
0.0529412	0.130435
0.0470588	0.130435
0.0411765	0.130435
0.0352941	0.130435
0.0294118	0.130435
0.0235294	0.130435
0.0176471	0.130435
0.0117647	0.130435
0.00588235	0.130435
0.00588235	0.0869565
0.00588235	0.0434783
2.43555e-15	0.0434783
2.43555e-15	4.996e-16

## Sheet: Log2_HID
1	1
0.994118	1
0.988235	1
0.982353	1
0.976471	1
0.976471	0.956522
0.970588	0.956522
0.964706	0.956522
0.958824	0.956522
0.952941	0.956522
0.947059	0.956522
0.941176	0.956522
0.935294	0.956522
0.929412	0.956522
0.929412	0.913043
0.929412	0.869565
0.923529	0.869565
0.917647	0.869565
0.911765	0.869565
0.905882	0.869565
0.9	0.869565
0.894118	0.869565
0.888235	0.869565
0.882353	0.869565
0.876471	0.869565
0.870588	0.869565
0.864706	0.869565
0.858824	0.869565
0.852941	0.869565
0.847059	0.869565
0.841176	0.869565
0.835294	0.869565
0.829412	0.869565
0.823529	0.869565
0.817647	0.869565
0.811765	0.869565
0.805882	0.869565
0.8	0.869565
0.794118	0.869565
0.788235	0.869565
0.782353	0.869565
0.776471	0.869565
0.770588	0.869565
0.764706	0.869565
0.758824	0.869565
0.752941	0.869565
0.747059	0.869565
0.741176	0.869565
0.735294	0.869565
0.729412	0.869565
0.723529	0.869565
0.717647	0.869565
0.711765	0.869565
0.705882	0.869565
0.7	0.869565
0.694118	0.869565
0.688235	0.869565
0.682353	0.869565
0.676471	0.869565
0.670588	0.869565
0.664706	0.869565
0.658824	0.869565
0.652941	0.869565
0.647059	0.869565
0.641176	0.869565
0.635294	0.869565
0.635294	0.826087
0.629412	0.826087
0.623529	0.826087
0.617647	0.826087
0.611765	0.826087
0.605882	0.826087
0.6	0.826087
0.594118	0.826087
0.588235	0.826087
0.588235	0.782609
0.582353	0.782609
0.576471	0.782609
0.570588	0.782609
0.564706	0.782609
0.558824	0.782609
0.552941	0.782609
0.547059	0.782609
0.541176	0.782609
0.535294	0.782609
0.529412	0.782609
0.523529	0.782609
0.523529	0.73913
0.523529	0.695652
0.517647	0.695652
0.511765	0.695652
0.505882	0.695652
0.5	0.695652
0.494118	0.695652
0.488235	0.695652
0.488235	0.652174
0.482353	0.652174
0.476471	0.652174
0.470588	0.652174
0.464706	0.652174
0.458824	0.652174
0.452941	0.652174
0.447059	0.652174
0.441176	0.652174
0.435294	0.652174
0.429412	0.652174
0.429412	0.608696
0.429412	0.565217
0.429412	0.521739
0.423529	0.521739
0.417647	0.521739
0.411765	0.521739
0.405882	0.521739
0.4	0.521739
0.394118	0.521739
0.388235	0.521739
0.388235	0.478261
0.382353	0.478261
0.376471	0.478261
0.370588	0.478261
0.370588	0.434783
0.364706	0.434783
0.358824	0.434783
0.352941	0.434783
0.347059	0.434783
0.341176	0.434783
0.335294	0.434783
0.329412	0.434783
0.323529	0.434783
0.317647	0.434783
0.311765	0.434783
0.305882	0.434783
0.3	0.434783
0.294118	0.434783
0.288235	0.434783
0.282353	0.434783
0.276471	0.434783
0.270588	0.434783
0.264706	0.434783
0.258824	0.434783
0.252941	0.434783
0.247059	0.434783
0.241176	0.434783
0.235294	0.434783
0.229412	0.434783
0.223529	0.434783
0.217647	0.434783
0.211765	0.434783
0.205882	0.434783
0.205882	0.391304
0.2	0.391304
0.194118	0.391304
0.188235	0.391304
0.182353	0.391304
0.182353	0.347826
0.176471	0.347826
0.170588	0.347826
0.164706	0.347826
0.158824	0.347826
0.152941	0.347826
0.147059	0.347826
0.141176	0.347826
0.141176	0.304348
0.135294	0.304348
0.129412	0.304348
0.123529	0.304348
0.117647	0.304348
0.111765	0.304348
0.105882	0.304348
0.1	0.304348
0.0941176	0.304348
0.0882353	0.304348
0.0823529	0.304348
0.0764706	0.304348
0.0705882	0.304348
0.0647059	0.304348
0.0588235	0.304348
0.0588235	0.26087
0.0529412	0.26087
0.0529412	0.217391
0.0470588	0.217391
0.0470588	0.173913
0.0411765	0.173913
0.0411765	0.130435
0.0352941	0.130435
0.0352941	0.0869565
0.0294118	0.0869565
0.0235294	0.0869565
0.0176471	0.0869565
0.0117647	0.0869565
0.0117647	0.0434783
0.00588235	0.0434783
0.00588235	4.996e-16
2.43555e-15	4.996e-16

## Sheet: Log3_HID
1	1
0.994118	1
0.988235	1
0.982353	1
0.976471	1
0.970588	1
0.964706	1
0.958824	1
0.952941	1
0.947059	1
0.941176	1
0.935294	1
0.929412	1
0.923529	1
0.917647	1
0.911765	1
0.905882	1
0.9	1
0.894118	1
0.888235	1
0.882353	1
0.876471	1
0.870588	1
0.864706	1
0.858824	1
0.852941	1
0.847059	1
0.841176	1
0.835294	1
0.829412	1
0.829412	0.956522
0.823529	0.956522
0.817647	0.956522
0.817647	0.913043
0.811765	0.913043
0.811765	0.869565
0.805882	0.869565
0.8	0.869565
0.794118	0.869565
0.788235	0.869565
0.782353	0.869565
0.782353	0.826087
0.776471	0.826087
0.770588	0.826087
0.764706	0.826087
0.758824	0.826087
0.752941	0.826087
0.747059	0.826087
0.741176	0.826087
0.735294	0.826087
0.729412	0.826087
0.723529	0.826087
0.717647	0.826087
0.711765	0.826087
0.705882	0.826087
0.7	0.826087
0.694118	0.826087
0.688235	0.826087
0.682353	0.826087
0.676471	0.826087
0.670588	0.826087
0.664706	0.826087
0.658824	0.826087
0.652941	0.826087
0.647059	0.826087
0.641176	0.826087
0.635294	0.826087
0.635294	0.782609
0.629412	0.782609
0.623529	0.782609
0.617647	0.782609
0.611765	0.782609
0.605882	0.782609
0.6	0.782609
0.594118	0.782609
0.588235	0.782609
0.582353	0.782609
0.576471	0.782609
0.576471	0.73913
0.570588	0.73913
0.570588	0.695652
0.564706	0.695652
0.558824	0.695652
0.552941	0.695652
0.547059	0.695652
0.541176	0.695652
0.535294	0.695652
0.529412	0.695652
0.523529	0.695652
0.517647	0.695652
0.511765	0.695652
0.505882	0.695652
0.5	0.695652
0.494118	0.695652
0.488235	0.695652
0.482353	0.695652
0.476471	0.695652
0.470588	0.695652
0.464706	0.695652
0.458824	0.695652
0.452941	0.695652
0.452941	0.652174
0.447059	0.652174
0.441176	0.652174
0.435294	0.652174
0.429412	0.652174
0.423529	0.652174
0.417647	0.652174
0.411765	0.652174
0.405882	0.652174
0.4	0.652174
0.394118	0.652174
0.388235	0.652174
0.382353	0.652174
0.376471	0.652174
0.370588	0.652174
0.370588	0.608696
0.364706	0.608696
0.358824	0.608696
0.352941	0.608696
0.347059	0.608696
0.341176	0.608696
0.335294	0.608696
0.329412	0.608696
0.323529	0.608696
0.317647	0.608696
0.311765	0.608696
0.305882	0.608696
0.3	0.608696
0.294118	0.608696
0.288235	0.608696
0.288235	0.565217
0.282353	0.565217
0.276471	0.565217
0.270588	0.565217
0.264706	0.565217
0.258824	0.565217
0.252941	0.565217
0.247059	0.565217
0.241176	0.565217
0.235294	0.565217
0.229412	0.565217
0.223529	0.565217
0.217647	0.565217
0.211765	0.565217
0.205882	0.565217
0.2	0.565217
0.194118	0.565217
0.188235	0.565217
0.182353	0.565217
0.176471	0.565217
0.170588	0.565217
0.170588	0.521739
0.170588	0.478261
0.164706	0.478261
0.164706	0.434783
0.158824	0.434783
0.158824	0.391304
0.158824	0.347826
0.152941	0.347826
0.147059	0.347826
0.141176	0.347826
0.135294	0.347826
0.129412	0.347826
0.123529	0.347826
0.117647	0.347826
0.111765	0.347826
0.105882	0.347826
0.1	0.347826
0.0941176	0.347826
0.0882353	0.347826
0.0823529	0.347826
0.0764706	0.347826
0.0764706	0.304348
0.0705882	0.304348
0.0647059	0.304348
0.0647059	0.26087
0.0647059	0.217391
0.0647059	0.173913
0.0588235	0.173913
0.0529412	0.173913
0.0470588	0.173913
0.0470588	0.130435
0.0411765	0.130435
0.0352941	0.130435
0.0352941	0.0869565
0.0294118	0.0869565
0.0235294	0.0869565
0.0176471	0.0869565
0.0117647	0.0869565
0.00588235	0.0869565
2.43555e-15	0.0869565
2.43555e-15	0.0434783
2.43555e-15	4.996e-16
